# Supplementary material for: Pro-myogenic small molecules revealed by a chemical screen on primary muscle stem cells
Source: Skelet Muscle. 2020 Oct 9;10:28. doi: 10.1186/s13395-020-00248-z (PMC7547525; doi:10.1186/s13395-020-00248-z)
Supplement: Supplementary file 6 — Additional file 6: Supplementary table. Primary Screen Data. [file 13395_2020_248_MOESM6_ESM.xlsx]

## Sheet: Primary screen data
Drug Name	Concentration (mM)	Total nuclei
Lestaurtinib	1	235
JAK3 Inhibitor VI	1	202
Sunitinib	1	184
Clomipramine	1	181
PP2	1	161
PD 161570	1	161
ritanserine	1	160
3-Aminopropylphoshinic acid	1	157
D3 7-OH-DPAT	1	157
SU 11652	1	156
ALK5 Inhibitor I	1	156
M1 Pirenzepine	1	155
Bosutinib	1	150
-Butaclamol hydrochloride	1	147
APIGENIN	1	144
Gefitinib	1	141
ALK5 Inhibitor II	1	141
U-69593	1	140
SU 9516	1	137
IKK-2 Inhibitor V	1	137
Kenpaullone	1	136
ZM-306416	1	135
PD 174265	1	129
sumatriptan	1	129
clapidogrel	1	128
JAK3 Inhibitor III	1	126
BAY 73-4506	1	126
Riluzole	1	126
NVP-TAE 684	1	124
1-Azakenpaullone	1	123
SU 6668	1	123
R1487	1	123
CGP55835	1	122
5-HT4 SB24070	1	121
A2a CGS21680	1	120
5-HT1D GR127935	1	120
Suramin	1	120
H-89	1	119
Tyrphostin AG 490	1	118
SB-202190	1	118
Brivanib	1	117
SKI II	1	117
INDIRUBIN-3-MONOOXIME	1	116
Verapmil	1	114
cetirizine	1	114
-SKF-83566 hydrochloride solid	1	114
metoprolol	1	113
CAY10470	1	112
5-IODOTUBERCIDIN	1	111
N9-ISOPROPYL-OLOMOUCINE	1	110
BPDQ	1	110
ketanserin	1	110
JNJ-7706621	1	109
SB242235	1	108
R Apomorphine hydrochloride hemihydrate	1	108
INDIRUBIN	1	107
Erbstatin analog	1	107
HU-211	1	107
fexofenadine	1	107
5-HT1A 8-OH-DPAT	1	107
ranitidine	1	107
Canertinib dihydrochloride	1	106
BP897	1	106
CP 690550	1	105
Tyrphostin AGL 2043	1	105
CGP-53353	1	104
A1 N6-cyclopentyladenosine	1	104
D1 SCH23390	1	103
LY53857	1	103
Octreotide	1	103
PI 3-Kg Inhibitor	1	102
Gleevec	1	102
a-Me-5-HT dobutamine	1	102
N-2-piperazin-1-y-lethyl-3-methoxybenzamide	1	101
a2B, a2c Prazosin	1	101
IKK-2 Inhibitor	1	100
Alsterpaullone, 2-Cyanoethyl	1	100
Aloisine A	1	100
SU1498	1	100
TGF-ß RI Kinase Inhibitor V	1	100
FGFPDGFVEGF RTK Inhibitor	1	100
Baclofen	1	100
MEK Inhibitor I	1	99
famotidine	1	99
Y-27632	1	98
Isogranulatimide	1	97
PI 3-Kg Inhibitor II	1	97
losartan	1	97
ondansetron	1	97
D1 SKF38393	1	96
olanzapine	1	96
SNS-032	1	95
Citalopram	1	94
ipratropium	1	94
D2Sulpiride	1	94
SU-11274	1	93
E7080	1	93
GR159897	1	93
valsartan	1	93
Fasudil	1	92
Tyrphostin AG 494	1	91
GSK-3b Inhibitor	1	91
M2 Methoctramine	1	91
M4 Tropicamide	1	91
TAK-715	1	90
Alsterpaullone	1	89
MP-470	1	89
AT-7519	1	89
TGF-ß RI Kinase Inhibitor VI	1	88
SU-5402	1	87
a2A-a2C Yohimbine	1	87
Venlafazine	1	87
Smad3 Inhibitor, SIS3	1	86
5-HT4 ML10302	1	86
Thioperamidine	1	86
mesulegine	1	85
Pergolide mesylate salt	1	85
Glycyl H-1152 - Rho Kinase Inhibitor IV	1	84
a1A Norepinephrine	1	84
a2A Oxymetazoline	1	84
chlorpheniramine	1	83
DPCPX	1	82
Nortripyline	1	82
salmeterol	1	82
GENISTEIN	1	80
buspirone	1	79
gabapentin	1	79
doxazosin	1	78
Trazodone	1	78
Iodophenpropit	1	78
ISO-OLOMOUCINE	1	76
Imetit	1	76
GSK1904529A	1	75
5-HT4 GR113808	1	75
GF-109203X	1	74
Tyrphostin SU 1498	1	74
JAK2 Inhibitor III, SD-1029	1	74
WB4101	1	74
Devazepide	1	74
Bisindolylmaleimide IV	1	73
EPI epinephrine	1	73
Lorglumide	1	73
Trimipramine	1	73
PP1 - Src kinase inhibitor	1	72
Cimetidine	1	72
Seglitide	1	72
Clozapine	1	70
Chlortropbenzyl	1	69
SH-5	1	69
IC87114	1	68
8-cyclopentyltheophylline	1	67
Spiperone hydrochloride	1	66
V1A SR 49059	1	66
Lck Inhibitor III	1	66
SU 4312	1	65
SU5416	1	65
Ro 31-8220	1	64
BI-D1870	1	64
JNJ 26854165	1	63
goserelin	1	63
Loxapine succinate salt solid	1	62
Naltrindole	1	61
Thiothixene hydrochloride	1	60
risperidone	1	60
GSK-3 Inhibitor IX - insolution	1	59
Perphenazine	1	59
SKF 83566 hydrobromide	1	59
SCH58261	1	59
montelukast	1	59
Bisindolylmaleimide III, Hydrochloride	1	58
Lapatinib	1	58
U 99194 maleate	1	58
Dimaprit	1	58
Cdk12 Inhibitor III	1	56
loratadine	1	55
MLN8237	1	54
YM022	1	53
Bisindolylmaleimide II	1	52
2-methylhistamine	1	50
5-HT1B CP93129	1	50
BML-265	1	48
D2 Domperidone	1	48
ZM 447439	1	45
D2 Bromocriptine	1	44
Ro 31-6045	1	42
6-hydroxy-dopamine	1	38
5-HT1D LY694247	1	38
Fluperlapine	1	38
OLOMOUCINE	1	37
AZ-960	1	37
VX-680	1	33
EGFR Inhibitor III	1	32
AT9283	1	30
XL880	1	19
UCN-01	1	14
BI 2536	1	14
GSK-3b Inhibitor I	1	14
CdkCrk Inhibitor	1	9
Gö 7874, Hydrochloride	1	7
Staurosporine	1	5
Mean vehicle control ± 1SD = 92 ± 35 imaged cells/well
Mean positive control ± 1SD = 125 ± 75 imaged cells/well
